# Supplementary material for: Structures of the Omicron Spike trimer with ACE2 and an anti-Omicron antibody
Source: Science. 2022 Feb 8:eabn8863. doi: 10.1126/science.abn8863 (PMC8939775; doi:10.1126/science.abn8863)
Supplement: Supplementary file 3 — Table S2 [file science.abn8863_table_s2.xlsx]

## Sheet: Sheet1
Table S2, PDB IDs, resulution, resource, description and epitopes of structures of SARS-CoV-2 spike trimers in complex with antibodies
PDB ID	Resulotion (Å)	DOI	Description	Epitope
6WPS	3.1	http://dx.doi.org/10.1038/s41586-020-2349-y	Structure of the SARS-CoV-2 spike glycoprotein in complex with the S309 neutralizing antibody Fab fragment	N334,L335,P337,G339,E340,N343,A344,T345,R346,K356,R357,S359,C361,L441
6WPT	3.7	http://dx.doi.org/10.1038/s41586-020-2349-y	Structure of the SARS-CoV-2 spike glycoprotein in complex with the S309 neutralizing antibody Fab fragment (open state)	N334,L335,P337,G339,E340,N343,A344,T345,R346,K356,R357,S359,N360,C361,L441,R509
6XCM	3.42	http://dx.doi.org/10.1016/j.cell.2020.06.025	Structure of the SARS-CoV-2 spike glycoprotein in complex with the C105 neutralizing antibody Fab fragment (state 1)	R403,D405,R408,T415,G416,K417,Y421,Y453,L455,F456,R457,K458,S459,N460,Y473,Q474,A475,G476,S477,F486,N487,Y489,Y495,Q498,T500,N501,G502,G504,Y505
6XCN	3.66	http://dx.doi.org/10.1016/j.cell.2020.06.025	Structure of the SARS-CoV-2 spike glycoprotein in complex with the C105 neutralizing antibody Fab fragment (state 2)	D405,R408,T415,G416,K417,Y421,F456,R457,K458,S459,N460,Y473,F486,N487,N501,G502,Y505
6XEY	3.25	http://dx.doi.org/10.1038/s41586-020-2571-7	Cryo-EM structure of the SARS-CoV-2 spike glycoprotein bound to Fab 2-4	Y449,Y453,L455,F456,V483,E484,G485,F486,N487,Y489,F490,L492,Q493,S494,G496
6ZDH	3.7	http://dx.doi.org/10.1038/s41594-020-0480-y	SARS-CoV-2 Spike glycoprotein in complex with a neutralizing antibody EY6A Fab	Y369,F374,S375,T376,F377,K378,C379,Y380,G381,V382,S383,P384,T385,K386,N388,D389,L390,F392,A411,P412,G413,Q414,D427,D428,F429,T430,L517
6ZXN	2.93	http://dx.doi.org/10.1038/s41467-020-18174-5	Cryo-EM structure of the SARS-CoV-2 spike protein bound to neutralizing nanobodies (Ty1)	A348,S349,Y351,A352,K444,G447,N448,Y449,N450,Y451,L452,T470,I472,G482,V483,E484,G485,F486,C488,Y489,F490,L492,Q493,S494
7A25	3.06	http://dx.doi.org/10.1038/s41467-020-19204-y	Cryo-EM structure of the SARS-CoV-2 spike protein bound to neutralizing sybodies (Sb23)	R346,Y351,K444,V445,G446,Y449,N450,L452,T470,F490,L492,Q493,S494,Q498,P499,T500
7A29	2.94	http://dx.doi.org/10.1038/s41467-020-19204-y	Cryo-EM structure of the SARS-CoV-2 spike protein bound to neutralizing sybodies (Sb23) 2-up conformation	K444,V445,G446,G447,N448,Y449,N450,L452,T470,F490,L492,S494
7AKD	4	http://dx.doi.org/10.1126/sciadv.abf5632	Structure of the SARS-CoV-2 spike glycoprotein in complex with the 47D11 neutralizing antibody Fab fragment	T333,N334,L335,C336,P337,F338,G339,E340,F342,N343,D364,Y365,V367,L368,F486,Y489,K529
7AKJ	3.8	http://dx.doi.org/10.1126/sciadv.abf5632	Structure of the SARS-CoV spike glycoprotein in complex with the 47D11 neutralizing antibody Fab fragment	T320,N321,L322,C323,P324,F325,G326,E327,F329,N330,D351,Y352,V354,D463,L472,N473,L515
7B18	2.62	http://dx.doi.org/10.1126/science.abe6230	SARS-CoV-spike bound to two neutralising nanobodies	Y351,Y369,N370,S371,A372,S373,F374,S375,T376,F377,K378,C379,Y380,G381,V382,P384,D405,R408,N437,N440,G446,Y449,L452,L455,F456,T470,E484,G485,F486,Y489,F490,L492,Q493,S494,G496,Q498,V503,Y508
7BYR	3.84	http://dx.doi.org/10.1016/j.cell.2020.05.025	BD23-Fab in complex with the S ectodomain trimer	Y449,E484,G485,F486,Y489,F490,Q493,S494,G496,Q498,Y505
7C2L	3.1	http://dx.doi.org/10.1126/science.abc6952	S protein of SARS-CoV-2 in complex bound with 4A8	Y144,Y145,H146,K147,K150,W152,H245,R246,S247,Y248,L249
7CAC	3.55	http://dx.doi.org/10.1126/science.abc5881	SARS-CoV-2 S trimer with one RBD in the open state and complexed with one H014 Fab.	Y369,A372,S373,F374,S375,T376,F377,K378,C379,Y380,P384,T385,K386,D405,E406,V407,R408,A411,P412,G413,Q414,N437,S477,T478,P479,C480,N481,G485,F486,V503,G504,Y508
7CAI	3.49	http://dx.doi.org/10.1126/science.abc5881	SARS-CoV-2 S trimer with two RBDs in the open state and complexed with two H014 Fab	Y369,A372,S373,F374,S375,T376,F377,K378,C379,Y380,V382,S383,P384,T385,D405,V407,R408,P412,G413,Q414,N437,S477,T478,P479,C480,N481,V483,E484,G485,F486,V503,Y508
7CAK	3.58	http://dx.doi.org/10.1126/science.abc5881	SARS-CoV-2 S trimer with three RBD in the open state and complexed with three H014 Fab	Y365,Y369,A372,S373,F374,S375,T376,F377,K378,C379,Y380,S383,P384,T385,D405,V407,R408,P412,G413,Q414,N437,V503,Y508
7CHH	3.49	http://dx.doi.org/10.1016/j.cell.2020.09.035	Cryo-EM structure of the SARS-CoV-2 S-6P in complex with BD-368-2 Fabs	R346,G446,Y449,N450,L452,I472,N481,G482,V483,E484,F490
7CWL	3.8	http://dx.doi.org/10.1038/s41422-020-00444-y	SARS-CoV-2 spike protein and P17 fab complex with one RBD in close state	S375,T376,F377,K378,R408,L455,T470,E471,N481,G482,V483,E484,G485,F486,Y489,F490,L492,Q493,V503
7CWM	3.6	http://dx.doi.org/10.1038/s41422-020-00444-y	Complex of SARS-CoV-2 spike protein and Fab P17 with one RBD in open state and two RBD in closed state	S375,T376,F377,K378,R408,L455,T470,E471,N481,G482,V483,E484,G485,F486,Y489,F490,L492,Q493,V503
7CWN	3.2	http://dx.doi.org/10.1038/s41422-020-00444-y	P17-H014 Fab cocktail in complex with SARS-CoV-2 spike protein	Y369,N370,S371,A372,S373,F374,S375,T376,F377,K378,C379,Y380,S383,P384,T385,K386,R408,A411,P412,L455,T470,E471,N481,G482,V483,E484,G485,F486,Y489,F490,L492,Q493,Y508
7CWS	3.4	http://dx.doi.org/10.1038/s41422-020-00446-w	SARS-CoV-2 Spike Proteins Trimer in Complex with FC05 and H014 Fabs Cocktail	Y144,Y145,H146,K147,W152,R246,Y248,L249,T250,S256,Y365,Y369,A372,S373,F374,S375,T376,F377,K378,Y380,S383,P384,T385,D405,V407,R408,A411,P412,G413,Q414,N437,V503,G504,Y508
7CWT	3.7	http://dx.doi.org/10.1038/s41422-020-00446-w	SARS-CoV-2 Spike protein in complex with hb27 and fc05 Fab cocktail	Y144,Y145,H146,K147,N148,K150,W152,R246,S247,Y248,L249,T250,P251,S256,D405,N437,N439,N440,K444,V445,G446,G447,Y449,Q498,P499,T500,N501,G502,V503,G504,Y505,Q506
7CWU	3.5	http://dx.doi.org/10.1038/s41422-020-00446-w	SARS-CoV-2 spike proteins trimer in complex with P17 and FC05 Fabs cocktail	Y144,Y145,H146,K147,W152,R246,Y248,L249,T250,S256,L455,T470,E471,N481,G482,V483,E484,G485,F486,Y489,F490,L492,Q493
7CZP	3	http://dx.doi.org/10.1038/s41422-021-00487-9	S protein of SARS-CoV-2 in complex bound with P2B-1A1	R403,D405,E406,R408,G416,K417,Y449,L455,F456,F486,N487,Y489,Q493,S494,Y495,G496,Q498,T500,N501,G502,Y505
7CZQ	2.8	http://dx.doi.org/10.1038/s41422-021-00487-9	S protein of SARS-CoV-2 in complex bound with P2B-1A10	R403,D405,E406,R408,T415,G416,K417,D420,Y421,Y449,L455,F456,R457,K458,N460,Y473,Q474,A475,G476,S477,N487,Y489,Q493,S494,Y495,G496,T500,N501,G502,V503,Y505
7CZR	3.5	http://dx.doi.org/10.1038/s41422-021-00487-9	S protein of SARS-CoV-2 in complex bound with P5A-1B8_2B	R403,T415,G416,K417,D420,Y421,L455,F456,K458,N460,Y473,A475,G476,F486,N487,Y489,N501,G502,Y505
7CZS	3.6	http://dx.doi.org/10.1038/s41422-021-00487-9	S protein of SARS-CoV-2 in complex bound with P5A-1B8_3B	R403,T415,G416,K417,D420,Y421,L455,F456,K458,N460,Y473,A475,G476,F486,N487,Y489,N501,G502,Y505
7CZT	2.7	http://dx.doi.org/10.1038/s41422-021-00487-9	S protein of SARS-CoV-2 in complex bound with P5A-2G9	R403,R408,Q409,Q414,T415,G416,K417,D420,Y421,G446,Y449,F456,A475,G476,S477,F486,Y489,Q493,S494,Y495,G496,F497,Q498,N501,Y505
7CZU	3.4	http://dx.doi.org/10.1038/s41422-021-00487-9	S protein of SARS-CoV-2 in complex bound with P5A-1B6_2B	R403,D405,R408,Q409,T415,G416,K417,Y421,Y449,Y453,L455,F456,G485,F486,N487,Y489,Q493,S494,Y495,G496,N501,Y505
7CZV	3.3	http://dx.doi.org/10.1038/s41422-021-00487-9	S protein of SARS-CoV-2 in complex bound with P5A-1B6_3B	R403,D405,R408,Q409,T415,G416,K417,Y421,Y449,Y453,L455,F456,G485,F486,N487,Y489,Q493,S494,Y495,G496,N501,Y505
7CZW	2.8	http://dx.doi.org/10.1038/s41422-021-00487-9	S protein of SARS-CoV-2 in complex bound with P5A-2G7	R403,K417,Y449,L452,Y453,F456,E484,G485,F486,Y489,F490,L492,Q493,S494,Y505
7CZX	2.8	http://dx.doi.org/10.1038/s41422-021-00487-9	S protein of SARS-CoV-2 in complex bound with P5A-1B9	S375,G404,D405,K444,Y449,N450,L452,V483,E484,G485,F486,N487,Y489,F490,L492,Q493,S494,V503,G504,Y508
7CZY	3.3	http://dx.doi.org/10.1038/s41422-021-00487-9	S protein of SARS-CoV-2 in complex bound with P5A-2F11_2B	Y421,F456,Y473,A475,G476,S477,E484,G485,F486,N487,Y489,Q493
7CZZ	3.2	http://dx.doi.org/10.1038/s41422-021-00487-9	S protein of SARS-CoV-2 in complex bound with P5A-2F11_3B	Y421,F456,Y473,A475,G476,S477,E484,G485,F486,N487,Y489,Q493
7D00	3	http://dx.doi.org/10.1038/s41422-021-00487-9	S protein of SARS-CoV-2 in complex bound with FabP5A-1B8	R403,T415,G416,K417,D420,Y421,L455,F456,K458,N460,Y473,A475,G476,F486,N487,Y489,N501,G502,Y505
7D03	3.2	http://dx.doi.org/10.1038/s41422-021-00487-9	S protein of SARS-CoV-2 in complex bound with FabP5A-2G7	R403,K417,Y449,L452,Y453,F456,E484,G485,F486,Y489,F490,L492,Q493,S494,Y505
7D0B	3.9	http://dx.doi.org/10.1038/s41422-021-00487-9	S protein of SARS-CoV-2 in complex bound with P5A-3C12_1B	V483,E484,G485,F486,Y489,Q493
7D0C	3.4	http://dx.doi.org/10.1038/s41422-021-00487-9	S protein of SARS-CoV-2 in complex bound with P5A-3A1	T415,G416,K417,D420,Y421,L455,F456,R457,K458,S459,N460,Y473,A475,G476,S477,F486,N487,G496,Y505
7D0D	3.8	http://dx.doi.org/10.1038/s41422-021-00487-9	S protein of SARS-CoV-2 in complex bound with P5A-3C12_2B	V483,E484,G485,F486,Y489,Q493
7E5R	3.6	http://dx.doi.org/10.1038/s41422-021-00497-7	SARS-CoV-2 S trimer with three-antibody cocktail complex	Y144,Y145,H146,K147,N148,K150,W152,R246,Y248,L249,P251,S256,Y369,A372,S373,F374,S375,F377,K378,C379,Y380,S383,T385,G404,D405,R408,P412,Q414,T470,E471,N481,G482,V483,E484,G485,F486,Y489,F490,Q493,V503,G504,Y508
7E5S	3.6	http://dx.doi.org/10.1038/s41422-021-00497-7	SARS-CoV-2 S trimer with four-antibody cocktail complex	Y144,Y145,H146,K147,W152,R246,Y248,L249,T250,P251,S256,Y369,N370,A372,S373,F374,S375,T376,F377,K378,C379,Y380,G381,V382,S383,P384,T385,G404,D405,V407,R408,P412,G413,Q414,V445,G446,Y449,L452,L455,T470,E471,Y473,T478,P479,N481,G482,V483,E484,G485,F486,N487,C488,Y489,F490,L492,Q493,Q498,P499,T500,N501,G502,V503,Y505,Q506,Y508
7E8C	3.16	http://dx.doi.org/10.1038/s41422-021-00514-9	SARS-CoV-2 S-6P in complex with 9 Fabs	Q14,C15,V16,Y144,Y145,H146,K147,N148,E154,E156,F157,R158,R246,Y248,L249,T250,P251,G252,D253,S254,W258,R403,D405,T415,G416,K417,D420,Y421,Y449,N450,L452,L455,F456,R457,K458,S459,N460,T470,Y473,A475,G476,S477,C480,N481,G482,V483,E484,F486,N487,Y489,F490,L492,Q493,S494,Q498,T500,N501,Y505
7EH5	4	http://dx.doi.org/10.1038/s41594-021-00652-z	Cryo-EM structure of SARS-CoV-2 S-D614G variant in complex with neutralizing antibodies	A372,S373,F374,S375,F377,G404,D405,V407,R408,K458,Q474,A475,G476,S477,T478,P479,F486,N487,Y489,G502,V503,Y505,Y508
7JV4	3.4	http://dx.doi.org/10.1016/j.cell.2020.09.037	SARS-CoV-2 spike in complex with the S2H13 neutralizing antibody (one RBD open)	D405,Y449,G485,F486,F490,G504
7JV6	3	http://dx.doi.org/10.1016/j.cell.2020.09.037	SARS-CoV-2 spike in complex with the S2H13 neutralizing antibody (closed conformation)	Y449,E484,G485,F486,F490
7JVC	3.3	http://dx.doi.org/10.1016/j.cell.2020.09.037	SARS-CoV-2 spike in complex with the S2A4 neutralizing antibody Fab fragment	Y369,N370,S375,T376,F377,K378
7JW0	4.3	http://dx.doi.org/10.1016/j.cell.2020.09.037	SARS-CoV-2 spike in complex with the S304 neutralizing antibody Fab fragment	Y369,F377,K378,C379,Y380,S383
7K43	2.6	http://dx.doi.org/10.1126/science.abe3354	SARS-CoV-2 spike in complex with the S2M11 neutralizing antibody Fab fragment	F342,N343,V367,L368,A372,S373,F374,W436,N440,Y449,F456,E484,G485,F486,Y489,F490,Q493,S494,G496
7K4N	3.3	http://dx.doi.org/10.1126/science.abe3354	SARS-CoV-2 spike in complex with the S2E12 neutralizing antibody Fab fragment	A475,G476,G485,F486
7K8S	3.4	http://dx.doi.org/10.1038/s41586-020-2852-1	Structure of the SARS-CoV-2 S 2P trimer in complex with the human neutralizing antibody Fab fragment	A372,S373,N440,V445,Y449,N450,L455,T470,E471,I472,N481,G482,V483,E484,G485,F486,Y489,F490,P491,L492,Q493,S494,T500
7K8T	3.4	http://dx.doi.org/10.1038/s41586-020-2852-1	Structure of the SARS-CoV-2 S 6P trimer in complex with the human neutralizing antibody Fab fragment	A372,S375,T376,F377,K378,G404,R408,N440,Y449,N450,L452,Y453,T470,I472,Y473,N481,G482,V483,E484,G485,F486,N487,Y489,F490,P491,L492,Q493,S494,V503,G504,Y505,Y508
7K8U	3.8	http://dx.doi.org/10.1038/s41586-020-2852-1	Structure of the SARS-CoV-2 S 6P trimer in complex with the human neutralizing antibody Fab fragment	Y449,E484,F486,F490
7K8V	3.8	http://dx.doi.org/10.1038/s41586-020-2852-1	Structure of the SARS-CoV-2 S 2P trimer in complex with the human neutralizing antibody Fab fragment	T345,R346,F347,L441,D442,N448,Y449,N450,L452,F490,Q493,S494,Q498,P499,R509
7K8W	3.6	http://dx.doi.org/10.1038/s41586-020-2852-1	Structure of the SARS-CoV-2 S 2P trimer in complex with the human neutralizing antibody Fab fragment	R403,K444,V445,G446,G447,N448,Y449,N450,L452,E484,F490,Q493,S494,Q498,N501,V503,G504,Y505
7K8X	3.9	http://dx.doi.org/10.1038/s41586-020-2852-1	Structure of the SARS-CoV-2 S 2P trimer in complex with the human neutralizing antibody Fab fragment	N370,S371,A372,K444,Y449,F456,E484,G485,F486,Y489,F490,L492,Q493,S494
7K8Y	4.4	http://dx.doi.org/10.1038/s41586-020-2852-1	Structure of the SARS-CoV-2 S 2P trimer in complex with the human neutralizing antibody Fab fragment	D405,R408,Q414,T415,K444,Y449,F456,E484,G485,F486,N487,Y489,F490,Q493,S494,V503,G504
7K8Z	3.5	http://dx.doi.org/10.1038/s41586-020-2852-1	Structure of the SARS-CoV-2 S 2P trimer in complex with the human neutralizing antibody Fab fragment	T345,R346,S438,N439,N440,L441,K444,N450,P499
7K90	3.24	http://dx.doi.org/10.1038/s41586-020-2852-1	Structure of the SARS-CoV-2 S 6P trimer in complex with the human neutralizing antibody Fab fragment	G339,F342,N343,V367,N370,S371,S373,F374,W436,Y449,N450,L455,F456,E484,G485,F486,N487,Y489,F490,P491,L492,Q493,S494,Y495
7KKK	3.03	http://dx.doi.org/10.1126/science.abe3255	SARS-CoV-2 Spike in complex with neutralizing nanobody Nb6	F342,N343,S371,S373,F374,W436,N440,G446,Y449,L455,F456,E484,G485,F486,Y489,F490,P491,L492,Q493,S494,Y495,G496,Q498,N501,Y505
7KKL	2.85	http://dx.doi.org/10.1126/science.abe3255	SARS-CoV-2 Spike in complex with neutralizing nanobody mNb6	A372,S373,F374,S375,R403,K417,N440,G446,Y449,Y453,L455,F456,T470,V483,E484,G485,F486,Y489,F490,P491,L492,Q493,S494,Y495,G496,Q498,P499,T500,N501,V503,Y505
7KMK	4.2	http://dx.doi.org/10.1016/j.jmb.2021.167177	cryo-EM structure of SARS-CoV-2 spike in complex with Fab 15033-7	R403,K417,Y421,L455,F456,Y473,A475,E484,G485,F486,N487,Y489,F490,Q493,Y505
7KML	3.8	http://dx.doi.org/10.1016/j.jmb.2021.167177	cryo-EM structure of SARS-CoV-2 spike in complex with Fab 15033-7	R403,K417,Y421,L455,F456,R457,Y473,A475,E484,G485,F486,N487,Y489,Q493,Y505
7KQB	2.42	http://dx.doi.org/10.1016/j.cell.2021.04.033	SARS-CoV-2 spike glycoprotein:Fab 5A6 complex I	S375,T376,F377,K378,R408,Y449,F456,T470,E471,I472,N481,G482,V483,E484,G485,F486,N487,Y489,F490,L492,Q493,S494,V503,Y508
7KQE	2.88	http://dx.doi.org/10.1016/j.cell.2021.04.033	SARS-CoV-2 spike glycoprotein:Fab 3D11 complex	Y369,N370,S371,A372,S373,F374,S375,T376,F377,K378,C379,S383,P384,T385,R408,Q414
7KS9	4.75	http://dx.doi.org/10.1101/2020.12.31.424987	Cryo-EM structure of prefusion SARS-CoV-2 spike glycoprotein in complex with 910-30 Fab	R403,D405,T415,G416,K417,D420,Y421,Y453,L455,F456,R457,K458,N460,Y473,A475,G476,S477,F486,N487,Y489,Q493,Y495,G496,Q498,T500,N501,G502,V503,G504,Y505
7KSG	3.33	http://dx.doi.org/10.1126/science.abe6230	SARS-CoV-2 spike in complex with nanobodies E	G446,G447,N448,N450,L452,F456,T470,E484,G485,F486,Y489,F490,L492,Q493,S494,Q498
7L2D	3.55	http://dx.doi.org/10.1016/j.chom.2021.03.005	Cryo-EM structure of NTD-directed neutralizing antibody 1-87 in complex with prefusion SARS-CoV-2 spike glycoprotein	Y144,Y145,H146,K147,N148,K150,W152,H245,R246,Y248,L249,T250,P251,G252,D253,S254,S255,S256
7L2E	2.97	http://dx.doi.org/10.1016/j.chom.2021.03.005	Cryo-EM structure of NTD-directed neutralizing antibody 4-18 in complex with prefusion SARS-CoV-2 spike glycoprotein	Q14,C15,V16,N17,L18,T19,G142,V143,Y144,H146,K147,E156,R158,L244,R246,S247,Y248,L249,T250,P251,G252,S256
7L2F	3.9	http://dx.doi.org/10.1016/j.chom.2021.03.005	Cryo-EM structure of NTD-directed neutralizing antibody 5-24 in complex with prefusion SARS-CoV-2 spike glycoprotein	Q14,C15,Y144,Y145,H146,K147,E154,E156,R158,R246,Y248,L249,T250,P251,D253
7L3N	3.27	http://dx.doi.org/10.1101/2020.09.30.318972	SARS-CoV 2 Spike Protein bound to LY-CoV555	Y351,N439,N440,Y449,N450,L452,Y453,T470,T478,N481,G482,V483,E484,G485,F486,Y489,F490,L492,Q493,S494,Y495
7L56	3.6	http://dx.doi.org/10.1016/j.celrep.2021.108950	Cryo-EM structure of the SARS-CoV-2 spike glycoprotein bound to Fab 2-43	N370,Y449,L455,F456,V483,E484,G485,F486,Y489,F490,Q493,S494,G496
7LAA	3.42	http://dx.doi.org/10.1016/j.cell.2021.06.021	Structure of SARS-CoV-2 S protein in complex with Receptor Binding Domain antibody DH1041	Y449,N450,L452,T470,E471,I472,N481,G482,V483,E484,G485,F486,F490,L492,Q493,S494
7LCN	3.35	http://dx.doi.org/10.1016/j.cell.2021.06.021	Structure of SARS-CoV-2 S protein in complex with N-terminal domain antibody DH1050.1	F140,G142,V143,Y145,H146,N148,N149,W152,E154,F157,A243,L244,H245
7LD1	3.4	http://dx.doi.org/10.1016/j.cell.2021.06.021	Structure of SARS-CoV-2 S protein in complex with Receptor Binding Domain antibody DH1047	Y369,N370,S371,A372,S373,F374,S375,T376,F377,K378,C379,Y380,S383,P384,D405,E406,R408,Q409,Q414,T415,G416,K417,A435,N437,G476,S477,P479,N501,G502,V503,G504,Y505
7LJR	3.66	http://dx.doi.org/10.1101/2020.12.31.424729	SARS-CoV-2 Spike Protein Trimer bound to DH1043 fab	G446,Y449,N450,F456,T470,T478,P479,C480,N481,G482,V483,E484,G485,F486,N487,C488,Y489,F490,P491,L492,Q493,S494
7LQV	3.25	http://dx.doi.org/10.1016/j.chom.2021.03.005	Cryo-EM structure of NTD-directed neutralizing antibody 4-8 Fab in complex with SARS-CoV-2 S2P spike	Q14,Y144,Y145,H146,K147,N148,N149,W152,M153,E154,S155,E156,R158,S161,R246,S247,Y248,L249,T250,P251,G252,D253
7LQW	4.47	http://dx.doi.org/10.1016/j.chom.2021.03.005	Cryo-EM structure of NTD-directed neutralizing antibody 2-17 Fab in complex with SARS-CoV-2 S2P spike	Q14,L18,T76,K77
7LRT	3.54	http://dx.doi.org/10.1126/science.abh1766	Cryo-EM structure of SARS-CoV-2 spike in complex with neutralizing antibody A23-58.1 that targets the receptor-binding domain	L455,F456,A475,G476,S477,T478,P479,C480,E484,F486,N487,Y489,Q493
7LS9	3.42	http://dx.doi.org/10.1016/j.str.2021.05.014	Cryo-EM structure of neutralizing antibody 1-57 in complex with prefusion SARS-CoV-2 spike glycoprotein	R346,K444,V445,G446,G447,N448,Y449,N450,L452,T470,E484,F490,L492,Q493,S494,Q498
7LSS	3.72	http://dx.doi.org/10.1016/j.str.2021.05.014	Cryo-EM structure of the SARS-CoV-2 spike glycoprotein bound to Fab 2-7	T345,N439,N440,S443,K444,V445,G446,G447,N448,Y449,N450,Q498,P499,T500,N501,Q506
7LXY	2.2	http://dx.doi.org/10.1016/j.cell.2021.03.028	SARS-CoV-2 S/S2M11/S2X333 Global Refinement	N17,G142,Y144,H146,K147,E156,F342,N343,V367,L368,S373,F374,W436,Y449,F456,E484,G485,F486,Y489,F490,Q493,S494,G496
7LXZ	2.6	http://dx.doi.org/10.1016/j.cell.2021.03.028	SARS-CoV-2 S/S2M11/S2L28 Global Refinement	Y144,R246,S247,Y248,T250,P251,G252,D253,S254,S255,S256,G257,F342,N343,V367,L368,A372,S373,F374,W436,N440,Y449,F456,E484,G485,F486,Y489,F490,L492,Q493,S494,G496
7LY2	2.5	http://dx.doi.org/10.1016/j.cell.2021.03.028	SARS-CoV-2 S/S2M11/S2M28 Global Refinement	N17,Y144,H146,K147,N148,S155,R158,L249,T250,P251,G252,D253,S254,S255,F342,N343,V367,L368,A372,S373,F374,W436,N440,Y449,F456,E484,G485,F486,Y489,F490,Q493,S494,G496
7M6E	3.3	http://dx.doi.org/10.1016/j.cell.2021.04.032	Structure of the SARS-CoV-2 S 6P trimer in complex with the human neutralizing antibody Fab fragment	F338,G339,E340,F342,N343,A344,T345,R346,V367,L368,S373,F374,W436,S438,N440,L441,D442,S443,K444,V445,N448,Y449,Q498
7M6F	3.9	http://dx.doi.org/10.1016/j.cell.2021.04.032	Structure of the SARS-CoV-2 S 6P trimer in complex with the human neutralizing antibody Fab fragment	D405,Y421,A475,G476,Q493,S494,G502,G504,Y505
7M6G	3.7	http://dx.doi.org/10.1016/j.cell.2021.04.032	Structure of the SARS-CoV-2 S 6P trimer in complex with the human neutralizing antibody Fab fragment	N439,N440,S443,K444,V445,G446,G447,N448,Y449,N450,F490,L492,Q493,S494,P499,T500
7M6H	4	http://dx.doi.org/10.1016/j.cell.2021.04.032	Structure of the SARS-CoV-2 S 2P trimer in complex with the human neutralizing antibody Fab fragment	N370,T376,K378,V407,R408,Q409,Q414,K417,G446,Y449,L452,L455,F456,I472,G482,V483,E484,G485,F486,N487,Y489,F490,L492,Q493,S494,Y495,Q498,V503,G504,Y505,Q506,Y508
7M6I	4	http://dx.doi.org/10.1016/j.cell.2021.04.032	Structure of the SARS-CoV-2 S 2P trimer in complex with the human neutralizing antibody Fab fragment	Y351,A372,S375,T376,R408,Y449,L452,T470,I472,Y473,G482,V483,E484,G485,F486,Y489,F490,P491,L492,Q493,S494,V503,G504,Y508
7MJJ	3.32	http://dx.doi.org/10.1371/journal.pbio.3001237	Cryo-EM structure of the SARS-CoV-2 N501Y mutant spike protein ectodomain bound to Fab ab1 (class 1)	R403,T415,G416,K417,D420,Y421,Y453,L455,F456,R457,K458,S459,N460,Y473,A475,G476,S477,F486,N487,Y489,Q493,Y501,Y505
7MJK	2.73	http://dx.doi.org/10.1371/journal.pbio.3001237	Cryo-EM structure of the SARS-CoV-2 N501Y mutant spike protein ectodomain bound to Fab ab1 (class 2)	R403,T415,G416,K417,D420,Y421,Y453,L455,F456,R457,K458,S459,N460,Y473,A475,G476,S477,F486,N487,Y489,F490,Q493,Y501,Y505
7MKL	3.2	http://dx.doi.org/10.1016/j.immuni.2021.08.016	SARS-CoV-2 Spike in complex with neutralizing Fab SARS2-38 (three down conformation)	N440,L441,D442,K444,V445,Y449,N450
7MM0	3.15	http://dx.doi.org/10.1126/science.abh1766	Cryo-EM structure of SARS-CoV-2 spike in complex with neutralizing antibody B1-182.1 that targets the receptor-binding domain	L455,F456,K458,Y473,Q474,A475,G476,S477,T478,P479,C480,G485,F486,Y489,Q493
7N0G	3.02	http://dx.doi.org/10.1016/j.jbc.2021.101202	CryoEm structure of SARS-CoV-2 spike protein (S-6P	S375,T376,R403,D405,E406,Q409,G413,Q414,K417,D427,D428,G446,G447,Y449,N450,L452,Y453,L455,F456,T470,E471,I472,G482,V483,E484,G485,F490,L492,Q493,S494,Q498,V503,G504,Y505
7N0H	3.34	http://dx.doi.org/10.1016/j.jbc.2021.101202	CryoEM structure of SARS-CoV-2 spike protein (S-6P	Y351,R403,D405,Q409,P412,G413,Q414,K417,D428,G446,G447,Y449,L452,Y453,L455,F456,T470,E471,I472,G482,V483,E484,G485,F486,F490,L492,Q493,S494,Q498,G504,Y505
7N5H	3.24	http://dx.doi.org/10.1101/2021.10.13.464307	Cryo-EM structure of broadly neutralizing antibody 2-36 in complex with prefusion SARS-CoV-2 spike glycoprotein	Y369,N370,A372,F377,K378,C379,Y380,G381,V382,S383,P384,R408,P412,G413,Q414,T415,D420,D427,D428,F429,N460
7N9B	3.8	http://dx.doi.org/10.1038/s41467-021-24963-3	Potent neutralizing nanobodies resist convergent circulating variants of SARS-CoV-2 by targeting novel and conserved epitopes-CovS with NB21	F469,Y472,P476,Q506,N540,Y541,N542,L544,G574,V575,E576,G577,F578,N579,Y581,F582,L584,Q585
7N9C	3.71	http://dx.doi.org/10.1038/s41467-021-24963-3	Potent neutralizing nanobodies resist convergent circulating variants of SARS-CoV-2 by targeting novel and conserved epitopes-CovS with NB95	A464,S465,F466,S467,T468,F469,K470,C471,Y472,G473,V474,S475,P476,K478,G496,D497,V499,R500,W528,N529,N593,G594,V595,Y600
7N9E	3.52	http://dx.doi.org/10.1038/s41467-021-24963-3	Potent neutralizing nanobodies resist convergent circulating variants of SARS-CoV-2 by targeting novel and conserved epitopes-CovS with NB34	N370,S371,A372,S373,F374,S375,T376,F377,K378,R408,N437,N440
7N9T	3.18	http://dx.doi.org/10.1038/s41467-021-24963-3	CryoEM structure of SARS-CoV-2 Spike in complex with Nb17	Q134,E156,F157,R158,S161,S162,N164,Y351,A352,W353,N354,Y449,N450,R466,I468,T470,V483,E484,F490,L492
7NTC	3.6	http://dx.doi.org/10.1126/sciadv.abg7607	Trimeric SARS-CoV-2 spike ectodomain bound to P008_056 Fab	S71,G72,K97,S98,A123,Y145,H146,K147,K150,S151,W152,E180,G181,K182,Q183,N185,F186,N188,V213,H245,S247,Y248,L249,T259,A260,G261,A262
7OAN	3	http://dx.doi.org/10.1038/s41467-021-25480-z	Nanobody C5 bound to Spike	R403,N440,Y449,L452,L455,F456,E484,G485,F486,Y489,F490,L492,Q493,S494,Q498,N501,Y505
7P40	3.5	http://dx.doi.org/10.1016/j.celrep.2021.109814	P5C3 is a potent fab neutralizer	F456,A475,G476,S477,T478,C480,E484,F486,Q493
7P77	2.98	http://dx.doi.org/10.1101/2020.11.10.376822	SARS-CoV-2 spike protein in complex with sybody#15 and sybody#68 in a 3up conformation	Y369,N370,A372,F374,S375,T376,F377,K378,C379,S383,P384,R403,D405,E406,R408,G416,K417,Y421,Y449,Y453,L455,F456,Q493,S494,G496,Q498,P499,T500,N501,G502,Y505,Y508
7P78	3.32	http://dx.doi.org/10.1101/2020.11.10.376822	SARS-CoV-2 spike protein in complex with sybody#15 and sybody#68 in a 1up/1up-out/1down conformation	Y369,N370,A372,S373,F374,S375,T376,F377,K378,C379,S383,P384,T385,R403,D405,E406,R408,G416,K417,Y421,D427,D428,F429,T430,N437,V445,G446,Y449,Y453,L455,F456,Y473,Q493,Y495,G496,Q498,P499,T500,N501,G502,V503,G504,Y505,Y508,L517
7P79	4	http://dx.doi.org/10.1101/2020.11.10.376822	SARS-CoV-2 spike protein in complex with sybodyb#15 in a 1up/1up-out/1down conformation.	R403,D405,E406,G416,K417,D420,Y421,D427,D428,T430,V445,G446,Y449,Y453,L455,F456,F490,Q493,S494,Y495,G496,Q498,P499,T500,N501,G502,V503,G504,Y505,L517
7P7A	4.76	http://dx.doi.org/10.1101/2020.11.10.376822	SARS-CoV-2 spike protein in complex with sybody#68 in a 2up/1flexible conformation	Y369,N370,A372,F374,S375,T376,F377,K378,C379,S383,P384,T385,R408,Y508
7Q6E	2.7	http://dx.doi.org/10.1016/j.chom.2021.11.013	Beta049 fab in complex with SARS-CoV2 beta-Spike glycoprotein	T330,N331,L332,C333,P334,F335,G336,E337,F339,N340,A341,T342,R343,V359,A360,D361,Y362,V364,L365,S474,T475,F483,N484,P524,K526
7Q9F	3.6	http://dx.doi.org/10.1016/j.chom.2021.11.013	Beta-50 fab in complex with SARS-CoV-2 beta-Spike glycoprotein	I329,T330,N331,L332,C333,P334,F335,G336,E337,F339,N340,T342,V359,A360,D361,Y362,V364,L365,A472,S474,T475,F483,N484,Y486,P524,K525,K526
7Q9G	3.3	http://dx.doi.org/10.1016/j.chom.2021.11.013	COVOX-222 fab in complex with SARS-CoV-2 beta-Spike glycoprotein	R400,D402,R405,T412,G413,N414,D417,Y418,Y450,L452,F453,R454,K455,S456,N457,Y470,A472,G473,S474,F483,N484,Y486,Q490,Y492,Y498,Y502
7Q9I	4.9	http://dx.doi.org/10.1016/j.chom.2021.11.013	Beta-43 fab in complex with SARS-CoV-2 beta-Spike glycoprotein	Q14,V16,N17,T19,T76,F140,Y144,Y145,H146,K147,N148,W152,M153,S155,E156,R158,L246,T247,P248,G249
7Q9J	4	http://dx.doi.org/10.1016/j.chom.2021.11.013	Beta-26 fab in complex with SARS-CoV-2 beta-Spike glycoprotein	L452,F453,K481,G482,F483,C485,Y486,Q490
7Q9K	4.5	http://dx.doi.org/10.1016/j.chom.2021.11.013	Beta-32 fab in complex with SARS-CoV-2 beta-Spike glycoprotein	S372,T373,R400,G401,D402,R405,G499,V500,G501,Y502,Y505
7Q9M	3.7	http://dx.doi.org/10.1016/j.chom.2021.11.013	Beta-53 fab in complex with SARS-CoV-2 beta-Spike glycoprotein	G336,E337,F339,N340,A341,T342,R343,S370,F371,W433,N437,L438,D439,S440,K441,V442,N445,N447,Y448,R506
7Q9P	4.5	http://dx.doi.org/10.1016/j.chom.2021.11.013	Beta-06 fab in complex with SARS-CoV-2 beta-Spike glycoprotein	V442,G443,Y446,G493,Q495,P496,T497,Y498,Y502
7RA8	3.1	http://dx.doi.org/10.1038/s41586-021-03817-4	SARS-CoV-2 S glycoprotein in complex with S2X259 Fab	Y369,N370,S371,A372,T376,F377,K378,C379,S383,P384,G502,V503,G504
7RKV	3.45	http://dx.doi.org/10.1016/j.celrep.2021.109760	Structure of the SARS-CoV-2 S 6P trimer in complex with neutralizing antibody C118 (State 1)	Y369,N370,S371,A372,F374,S375,F377,K378,C379,Y380,G381,V382,S383,P384,T385,V407,R408,P412,G413,D427,D428,F429,T430,V503
7RW2	3.5	http://dx.doi.org/10.1101/2021.06.29.450397	Cryo-EM structure of NTD-directed neutralizing antibody 5-7 in complex with prefusion SARS-CoV-2 spike glycoprotein	I101,R102,W104,N121,Y170,S172,Q173,P174,F175,L176,M177,D178,E180,K182,N188,R190,F192,S205,H207,E224,L226
7S0C	3.25	http://dx.doi.org/10.1101/2021.09.14.460356	Structure of the SARS-CoV-2 S 6P trimer in complex with neutralizing antibody N-612-017	T345,R346,F347,A348,S349,Y351,A352,K444,V445,Y449,N450,Y451,L452,T470,G482,V483,E484,F490,P491,L492
7S0D	3.5	http://dx.doi.org/10.1101/2021.09.14.460356	Structure of the SARS-CoV-2 S 6P trimer in complex with neutralizing antibody N-612-014	W64,H66,A67,I68,H69,K77,K97,S98,Y144,W152,N185,F186,K187,N211,L212,V213,R214,D215,H245,S247,T259,A260,A262,A263
7SO9	2.4	http://dx.doi.org/10.1126/science.abl8506	SARS-CoV-2 S B.1.617.2 delta variant + S2M11 + S2L20 Global Refinement	P26,Y28,T63,P82,V83,L84,P85,N87,D88,T108,T109,D111,K113,T236,R237,Y269,T323,E324,F342,N343,V367,S373,F374,W436,Y449,R452,F456,S469,E471,E484,G485,F486,Y489,F490,Q493,S494
7SOB	2.4	http://dx.doi.org/10.1126/science.abl8506	SARS-CoV-2 S B.1.617.1 kappa variant + S309 + S2L20 Global Refinement	P25,P26,Y28,N61,V83,L84,P85,N87,D88,T108,T236,R237,Y269,L270,Q271,E324,S325,N343,A344,T345,Q474,P479,N481
7V26	3.85	http://dx.doi.org/10.1007/s13238-021-00871-6	XG005-bound SARS-CoV-2 S	T345,R346,N439,N440,L441,D442,S443,K444,V445,G446,G447,Y449,N450,Q498,P499,T500,N501,G502,Q506
7V2A	3.4	http://dx.doi.org/10.1007/s13238-021-00871-6	SARS-CoV-2 Spike trimer in complex with XG014 Fab	G339,F342,N343,T345,R346,V367,S373,F374,W436,N437,S438,N439,N440,L441,K444,V445
7VNC	3.7	http://dx.doi.org/10.1038/s41392-021-00810-1	Structure of the SARS-CoV-2 spike glycoprotein in complex with a human single domain antibody n3113 (UDD-state	R346,A348,S349,K444,Y449,N450,L452,I468,T470,E471,I472,E484,F490,P491,L492,Q493,S494
7VND	3.6	http://dx.doi.org/10.1038/s41392-021-00810-1	Structure of the SARS-CoV-2 spike glycoprotein in complex with a human single domain antibody n3113 (UUD-state	R346,A348,S349,Y351,A352,N354,K356,K444,Y449,N450,L452,R454,I468,S469,T470,E471,I472,E484,F490,L492,Q493,S494
7VNE	3.5	http://dx.doi.org/10.1038/s41392-021-00810-1	Structure of the SARS-CoV-2 spike glycoprotein in complex with a human single domain antibody n3113.1 (UUU-state)	Q134,Y160,S161,S162,A163,N164,N165,A344,T345,R346,F347,A348,S349,A352,K356,Y449,N450,Y451,L452,R454,R466,I468,S469,T470,E471,E484,F490,L492,Q493,S494
